# Supplementary material for: Semisynthesis and Antitumour Evaluation of Natural Derivatives from ent-Kaurene ent-15α-Angeloyloxykaur-l6-en-3β-ol Isolated from Distichoselinum tenuifolium
Source: Int J Mol Sci. 2024 Dec 9;25(23):13222. doi: 10.3390/ijms252313222 (PMC11642201; doi:10.3390/ijms252313222)
Supplement: Supplementary file 1 [file ijms-25-13222-s001.zip]

Archive with 1 entries (1 files):
- ijms-3342196-supplementary/Supporting  information.docx
